# Supplementary material for: AAV-RPGR Gene Therapy Rescues Opsin Mislocalisation in a Human Retinal Organoid Model of RPGR-Associated X-Linked Retinitis Pigmentosa
Source: Int J Mol Sci. 2024 Feb 2;25(3):1839. doi: 10.3390/ijms25031839 (PMC10855600; doi:10.3390/ijms25031839)
Supplement: Supplementary file 1 [file ijms-25-01839-s001.zip]

Archive with 1 entries (1 files):
- ijms-2784418-supplementary.pdf
